# Supplementary material for: Barriers, frameworks, and mitigating strategies influencing the dissemination and implementation of health promotion interventions in indigenous communities: a scoping review
Source: Implement Sci. 2022 Feb 21;17:18. doi: 10.1186/s13012-022-01190-y (PMC8862215; doi:10.1186/s13012-022-01190-y)
Supplement: Supplementary file 1 — Additional file 1. [file 13012_2022_1190_MOESM1_ESM.xlsx]

## Sheet: Supplemental file 1
Strategies		Barlow (2018)	Black (2018)	Blue Bird Jernigan (2020)	Counil (2012)	Craig Rushing (2018)	Douglas (2013)	Gates (2013)	Blue Bird Jernigan (2016)	Jiang (2013)	Kaufman (2018)	Markham (2016)	Martindale-Adams (2017)	Mokuau (2008)	Moleta (2017)	Nadin (2018)	Orians (2004)	Pei (2019)	Rasmus (2019)	Short (2014)	Walters (2020)	Young (2017)
		Unique community engagement 21, 22, 57, 58	Online training portal 39, 43	Use of hula in implementation of EBI to promote social cohesion, cultural values, and connectedness to the natural world 17	Raising awareness to the local advisory board about the necessity of primary prevention interventions 37, 40, 42	Collaborative partnerships 21, 24	Identifying asthma champions 26	Sustained funding 60	Creation of a community advisory board with key stakeholders 29, 35	Bimonthly meetings to orient grant programs to the project 13, 14, 15, 44	Forming an expert task force 21, 35	Sending flyers to schools, tribal community centers, after school programs, and summer camp programs 59	Positive feedback from nurses and public health experts 23	Community engagement 21, 22, 23, 57, 58	Multidisciplinary team of curriculum developers 19, 47	Conducting a local needs assessment 4	Emphasizing approaches that honor women and their culture 17	Establishing and maintaining collaborative efforts with other community organizations 21, 24, 29, 40	Key teachings from the culture 17, 22	Community engagement 21, 23, 35, 57	Indigenous knowledge 22	Implementation training 39
		Recruitment and retention strategies 34	Fidelity monitoring reports 6, 50, 56	Development of a Native Hawaiian Task Force to provide policy recommendations to Hawai’i’s legislature 21, 35, 72	Strengthening collaborations between university, local, and institutional partners 24, 29, 40, 47	Age-appropriate curricula 17, 22	Establishment of a collaboration website 21, 33, 35, 40	Awareness of key challenges through knowledge sharing 21, 22	Purposive and network sampling techniques for identification and recruitment of participants 17, 34	Provision of technical assistance 14, 15	Forming of a data safety and monitoring committee 6, 9, 19	Advertising on organizational websites, social media outlets, and/or via newsletters 59	Administrative support 65, 68	Development of an intervention infrastructure 68	Prioritized materials for curriculum development 41	Establishing a palliative care leadership team 34	Engaging women one-on-one 38	Facilitation of program delivery 37, 42, 43	Key protective factors identified by Elders and community members 21, 22, 28	Technician training 39	Honoring Indigenous social norms and processes within their lived context 17, 22	Preparing a local response plan 5
		Practical advances toward evaluation approaches 7	Ability of staff to easily administer the online program 56	Community-to Community mentoring model 13	Documention of intervention options 65	Facilitator training videos and guides 39, 43	Active involvement from community members 21, 22, 57, 58	Having a key program champion 26	Tailoring of strategies to move communities toward greater readiness in the implementation of program 9, 17	Opportunities to jointly develop required activities and their evaluation 7	Review confidentiality and data privacy measures 9	Site coordinator training 39	Community practioners as REACH coaches 12, 13	Implementation and dissemination of research 9	Interactive delivery strategies 43	Program embedded in local cultural protocols, values, and beliefs 17	Educating staff at screening and referral sites 21, 38, 39	Facilitation of client access to community programs by mentors 12, 13, 14	Validation of key protective factors through discussion with university partners 23, 24, 29, 47	Capacity building at an individual and community level 44	Involving Choctaw health leaders and community members, Native allies, and non-Native support staff 21, 28	Sharing implementation resources in advance 37, 40, 42
			Online program flexible delivery 16, 17	Development of a network of indigenous communities 21, 33	Relevance of intervention options to the Nunavik situation 17, 22	Implementation tools 6, 25	Participation from elders involved in planning and faciltating educational and cultural activities 17, 22, 28	Formation of a school nutrition task force 21, 35	Engaging tribal members in developing and administering the surveys 21, 22, 23	Adaptation of curriculum to local culture 17, 22	Community support for RESPECT at the level of the five dimensions of the theory of diffusion 21, 22, 23	Cultural adaptation and formative development 17, 22	Monthly calls among agency partners discussing progress and obstacles 13, 14, 15, 44	Implementation and dissemination of technical assistance projects 9, 14, 15	Facilitated the delivery and long-term information competency 37, 42, 43	Getting direction from elders 28	Involving the community in education and outreach 35, 56, 57	Mentors advocated for clients in their communities 13	Strategies that reinforce or recreate collectivity, interdependence, equanimity and encircling or cycling 17, 22	Public information media campaign 59	Consulting community and cultural leaders, Elders, and other Choctaw scholars 22, 28	Early assessment of readiness 1
			Staff's commitment to engaging with youth 21, 31, 57, 62	Engagement of members of indigenous youth 21, 57, 62	Discussion of the specificity of the Northern context with local partners 17, 22	Links to the adolescent health resources added to the website based on suggestions from Native educators 17, 22, 49	Elders and Community members as peer mentors 13, 15	Enhanced facilities for running the program 37, 42, 43	Facilitating discussions with key stakeholders 23	Providing grantees guidance on evaluation designs that would be acceptable to tribal leaders and members 7, 9		Assessing reach and implementation 9	Training evaluation forms 7, 9	Evaluation of projects 7	Relevance to NHPP cultural and community activities 17	Coordinated comprehensive services 48, 66, 68, 70	Using local media channels 59	Strong mentor-client relationships 13	Bringing together the Elders, community members and organizational leaders, youth, and representatives from outside partner and service agencies 21, 22, 57, 58	Use of posters, radio, and newspaper announcements 59	Use of ancestral teachings 22	Choosing a local champion 26
			Partnership with knowledgeable community partners 21, 22, 57, 58	Identify traditional practices that would most effectively teach youth about their culture 17	Feasibility study consisting of a market-based study on the trans-fat content of Nunavik store-bought food 1	Recruitment of educators working with AI/AN communities 17, 34	Flexibility built into the RAP School Program 16, 17					Assessing youth engagement 56, 57, 58	Technical assistance calls with agency staff in the field 14, 15		Provide multiple professional perspectives 19, 21, 22, 23, 24	Maintaining use of individual traditions and spiritual beliefs 17, 22	Funds given to hire a project liaison to help plan and conduct the field research 61		Identifying the cultural teachings and activities that are most appropriate to the season, location, and status of the community 17, 22	Education sessions for parents about child safety seats 42	Incorporating the Choctaw language throughout the curriculum 22	Tailored approaches to each community 17, 22
				Motivational interviewing based on cultural practices 17, 18	Interviewing stakeholders 23, 37, 41	Feedback on selection and implementation of a web-based curriculum 2, 8	Assessment tools and choices of activities, settings, and session length 16, 17					Adult site coordinators from each tribal community 21, 22, 57, 58	Presentations by Program Coaches at regional and national meetings 33, 37		Increase awareness of community-based resources 37, 40, 42	Enhancement and integration of existing services 48, 49	Involvement of tribal programs in shaping the research questions and designing the study approach 21, 22, 23		Members of the community provide instruction and teachings for the activities 21, 22	Distribution of safety devices to the community 42	Learning about Choctaw heritage and clan systems 17, 22	Written agreements 49
				Collaboration with respected indigenous leaders 21, 28	Involvement of Inuit leaders 28		Adaptation of program to particular user groups 16, 17					Facilitating youths' access to the Internet-based programs 12	Strengthening the ability of staff to deliver the program 39, 44		Provide exposure to role models 30	Enhanced collaboration between federally and provincially funded health services 21	Involvement of tribal programs in result dissemination 21, 22, 23			Partnerships with local law enforcement agencies 21	Learning about women’s roles 17, 22	Mapping local support 21, 22, 23
				Training of indigenous people 39			Appropriate health service practionners and resources 21, 48						Funding 55, 64		Improve attention with a rotation of speakers 43	24/7 care and support available 21	Open discussion led to the establishment of a joint framework 23			Child safety training for local officers 37, 39	Participating in ceremonies (naming and vow-making) and other cultural practices 17, 18	Face-to-face meetings 32, 37
				Facilitators for effective recruitment 1			Hosting “Sharing Circle” forums, teleconferences and webinars 21, 22, 23, 33, 35						Adapting and tailoring interventions for Native communities 16, 17		Connecting the learners’ perspectives with institutional values, knowledge, and practices of CVD 17, 18, 37	Access new funding 60	Education of clinic staff and administrators regarding program delivery 37, 39			Enforcement of a seat belt use and a child restraint law 68, 72	Creating traditional materials 17	Face-to-face trainings 39, 43
				Culturally and developmentally relevant recruitment and programming 17			Role-playing activities 43						Continuing education incentives 61		Stories and examples from instructors’ field experience 30, 43	Monitor the progress of the implementation effort 9	Active participation by program staff and tribes in planning and implementing the project 51, 57			Training community members to conduct the evaluation methods 39, 46	Using cultural metaphors for behavioral changes 17, 22
				Local adaptions in research 16			Hands-on technological support 11, 12, 15						Sharing resources and costs between organizations for training 60, 64		Interactive group CVD knowledge games 63						Use of Native songs and dances to transmit original instructions 22
				Relationship building 21			Mentorship from asthma educators 14, 44								Small group and class discussions 43						Nurturing mutual respect for cultural protocols and practices 17, 18
				Access to store-level data to inform future D & I efforts 9											Role play scenarios 30, 43						Building healthful research partnerships 21, 24
															Use of locally produced nutritional fact sheets for foods unique to Hawai‘i 17						Inclusion of Native scholars, community and cultural leaders, Elders, knowledge keepers, youth (when appropriate), and other important stakeholders throughout all phases of research 21, 22, 28
															Portion appropriate food models of items important in NHPP diets as teaching tools 17
															Building rapport among participants and training facilitators 43
															Testimonials about working with patients or loved ones afflicted with CVD 43
															Collectivism to increase cognitive engagement 40

## Sheet: Supplemental file 2
No.	SISTER Strategies		Articles
			Barlow (2018)	Black (2018)	Blue Bird Jernigan (2020)	Counil (2012)	Craig Rushing (2018)	Douglas (2013)	Gates (2013)	Blue Bird Jernigan (2016)	Jiang (2013)	Kaufman (2018)	Markham (2016)	Martindale-Adams (2017)	Mokuau (2008)	Moleta (2017)	Nadin (2018)	Orians (2004)	Pei (2019)	Rasmus (2019)	Short (2014)	Walters (2020)	Young (2017)
Use evaluative and iterative strategies
1	Assess for readiness and identify barriers and facilitators				X	X																	X
2	Audit and provide feedback						X
3	Conduct cyclical small tests of change (piloting or trialing the practice first
4	Conduct local needs assessment																X
5	Develop a detailed implementation plan or blueprint																						X
6	Develop and organize quality monitoring system			X			X					X
7	Develop instruments to monitor and evaluate core components of the innovation/new practice		X								X			X	X
8	Obtain and use student and family feedback						X
9	Monitor the progress of the implementation effort				X					X	X	X	X	X	X		X
10	Stage implementation scale up
Provide interactive assistance
11	Centralize technical assistance							X
12	Facilitation/problem-solving							X					X	X					X
13	Peer-assisted learning				X			X			X			X					X
14	Provide practice-specific supervision							X			X			X	X				X
15	Provide local technical assistance							X			X			X	X
Adapt and tailor to context
16	Promote adaptability			X	X			X						X
17	Tailor strategies			X	X	X	X	X		X	X		X	X		X	X	X		X		X	X
18	Test-drive and select practices				X											X						X
19	Use data experts											X				X
20	Use data warehousing techniques
Develop stakeholder interrelationships
21	Build partnerships (i.e., coalitions) to support implementation		X	X	X		X	X	X	X		X	X		X	X	X	X	X	X	X	X	X
22	Capture and share local knowledge		X	X		X	X	X	X	X	X	X	X		X	X	X	X		X		X	X
23	Conduct local consensus discussions					X		X		X		X		X	X	X		X		X	X		X
24	Develop academic partnerships					X	X									X			X	X		X
25	Develop an implementation glossary						X
26	Identify and prepare champions							X	X														X
27	Identify early adopters
28	Inform local opinion leaders				X	X		X									X			X		X
29	Involve governing organizations					X				X									X	X
30	Model and simulate change															X
31	Obtain formal commitments			X
32	Organize school personnel implementation team meetings																						X
33	Promote network weaving				X			X						X
34	Recruit, designate, train for leadership		X				X			X							X
35	Use advisory boards and workgroups				X			X	X	X		X						X			X
36	Visit other sites
Train and educate stakeholders
37	Conduct educational meetings					X			X					X		X		X	X		X		X
38	Conduct educational outreach visits																	X
39	Conduct ongoing training			X	X		X						X	X				X			X		X
40	Create a professional learning collaborative					X		X								X			X				X
41	Develop educational materials					X										X
42	Distribute educational materials					X			X							X			X		X		X
43	Make training dynamic			X			X	X	X							X			X				X
44	Provide ongoing consultation/coaching							X			X			X							X
45	Shadow other experts
46	Use train-the-trainer strategies																				X
47	Work with educational institutions					X										X				X
Support educators
48	Create new practice teams							X									X
49	Develop resource sharing agreements						X										X						X
50	Facilitate relay of intervention fidelity and student data to school personnel			X
51	Improve implementers' buy-in																	X
52	Pre-correction prior to implementation
53	Remind school personnel
54	Targeting/improving implementer well-being
Engage consumers
55	Increase demand and expectations for implementation													X
56	Intervene/communicate with students, families, and other staff to enhance uptake and fidelity			X														X
57	Involve students, family members, and other staff		X	X	X			X							X			X		X	X
58	Prepare families and students to be active participants		X	X				X							X					X
59	Use mass media												X					X			X
Use financial strategies
60	Access new funding								X					X			X
61	Alter and provide individual- and system-level incentives													X				X
62	Alter student or school personnel obligations to enhance participation in or delivery of new practice, respectively			X	X
63	Develop disincentives															X
64	Fund and contract for the new practices													X
65	Make implementation easier by removing burdensome documentation tasks					X								X
Change infrastructure
66	Change accreditation or membership requirements																X
67	Change ethical and professional standards of conduct
68	Change/alter environment													X	X		X				X
69	Change record systems
70	Change school or community sites																X
71	Create or change credentialing and/or professional development standards
72	Develop local policy that supports implementation				X																X
73	Mandate for change
74	Pruning competing initiatives
75	Start a dissemination/implementation organization
